# Supplementary material for: No-touch radiofrequency ablation using multiple electrodes: An in vivo comparison study of switching monopolar versus switching bipolar modes in porcine livers
Source: PLoS One. 2017 Apr 26;12(4):e0176350. doi: 10.1371/journal.pone.0176350 (PMC5405985; doi:10.1371/journal.pone.0176350)
Supplement: S1 Table — (XLSX) [file pone.0176350.s001.xlsx]

## Sheet: In vivo
S1 Table. Raw data of technical parameters, technical success, size of ablalation and shape analysis
																																						TTC
장비	Date	Pig	No	Impedance				Energy (Kcal)				종단면 (cm)			횡단면 (cm)		Volume		Size of tumor mimicker				Technical success	Seperated necrosis	Partial confluent necrosis	Perivascular lesion	Ablation Size											횡			alpha
				Ch1	Ch2	Ch3	avg	Ch1	Ch2	Ch3	Total	폭	깊이	α	단축	장축		Watt	x (㎝)	y (㎝)	z (㎝)	volume(㎤)					Dv (㎜)	Dmx (㎜)	Dmi (㎜)	Gross Ablation volume (㎣)	Effective Ablation volume (㎣)	Dmi/Dmx	Circularity	DEM1 (㎜)	DEM2 (㎜)	DEM3 (㎜)	Average (㎜)	white
Group SM1	2016.04.20	1	1	54	59	59	61	3.82	3.59	3.91	11.32							108	1.68	1.64	1.78	2.56656	N	Y		Y															6.61	9.86	4.86	7.11
	2016.04.20	2	2	55	54	56	62.3	3.24	3.73	3.48	10.45							102.3	2.12	1.56	1.61	2.78654	N	N	Y	Y						0.92355	0.728					28.07	28.24		5.55	7.58	5.88	6.33667
	2016.04.21	3	3	89	100	104	86.7	4.03	4.27	3.65	11.95							97	1.36	1.37	1.37	1.33585	Y	N	N		38.89	49.36	48.8	49024.3	30781.7	0.988655	0.874	14.41	12.78	8.87	12.02
	2016.06.01	4	4	58	46	62	59.3	4.47	4.02	3.47	11.96							113	2.13	1.76	1.73	3.39404	N	Y		Y
	2016.06.13	5	5	74	73	61	64.3	4.38	3.46	3.51	11.35							107.3	1.97	1.86	1.51	2.89557	Y	N	N		48.95	49.52	36.4	46175.7	25239.6	0.735057	0.922	10.93	9.98		10.455
	2016.06.13	6	6	79	72	68	69.7	3.83	3.68	3.33	10.84							101.3	2.04	1.1	2.16	2.53662	Y	N	N		39.62	45.41	39.68	37360.8	32547.8	0.873816	0.909	14.57	10.33	11.61	12.17
	2016.06.13	6	7	61	64	66	61.7	3.63	3.33	2.89	9.85							98	2.1	1.64	1.84	3.31634	N	N	Y							0.759488	0.798
	2016.06.15	7	8	60	70	59	59.3	3.71	3.94	3.1	10.75							107.3	2.09	1.92	1.21	2.54104	Y	N	N		44.63	51.69	48.49	58541.5	46522.1	0.938092	0.909	13.96	14.89	15.64	14.83
	2016.06.16	9	9	59	56	51	66.3	3.86	4.03	3.72	11.61							109.7	2.19	1.68	1.89	3.6391	Y	N	Y		41.81	40.04	31.82	27877.4	16860.8	0.794705	0.791	10.69	13.92	11.32	11.9767
	2016.07.07	11	10	44	41	41	62.7	3.89	4.07	3.99	11.95							113.3	1.66	1.1	1.96	1.87299	Y	N	Y		30.16	38.42	27.29	16549	10636.3	0.710307	0.835	11.89	13.67	11	12.1867
			Average				65.33				11.203							105.72				2.68846					40.6767	45.74	38.7467	39254.8	27098	0.840459	0.84575				12.2731
			Minimum				59.3				9.85							97				1.33585					30.16	38.42	27.29	16549	10636.3	0.710307	0.728				10.455
			Maximum				86.7				11.96							113.3				3.6391					48.95	51.69	48.8	58541.5	46522.1	0.988655	0.922				14.83
			Standard Deviation				8.1549				0.71683							5.80571				0.699404					6.32883	5.45851	8.73629	15257.2	12647.6	0.104341	0.0695614				1.41515
Group SM2	2016.04.21	2	1	63	74	78	66.3	5.16	5.4	4.86	15.42							98.7	2.22	1.43	1.62	2.69143	Y	N	N	Y	58.18	48.35	42.77	62963.4	40944.6	0.884592	0.924	15.21	11.96		13.585	42.92	41.52		12.22		9.92	11.07
	2016.04.27	3	2	54	71	63	68	5.42	5.15	5.4	15.97							99.7	2.13	1.01	1.72	1.93646	Y	N	N		39.08	40.64	38.79	32240.8	30544.8	0.954478	0.96	7.53	11.84	13.56	10.9767				5.5	7.95	6.75	6.73333
	2016.04.27	3	3	60	58	54	64	5.26	4.86	5.16	15.28							99.3	1.75	0.66	1.84	1.11219	Y	N	N		42.2	46.79	37.08	38316.3	26680.7	0.792477	0.914	11.29	11.55		11.42				6.83	6.8		6.815
	2016.06.13	5	4	50	50	55	59.3	5.21	5.88	4.86	15.95							102.3	1.71	1.61	1.97	2.83835	Y	N	N		41.3	52.55	50.96	57880.3	36866.2	0.969743	0.877	15.33	11.33		13.33
	2016.06.13	5	5	55	60	57	59	4.56	5.6	5	15.16							98.7	1.72	1.25	1.87	2.10406	Y	N	N		43.97	62.6	51.22	73781.7	44488.5	0.818211	0.909	15.82	15.46		15.64
	2016.06.13	6	6	52	58	60	67.3	5.03	4.66	5.04	14.73							95.7	1.18	1.46	2.05	1.84828	N	N	Y	Y						0.8107	0.894
	2016.06.15	7	7	57	61	57	53	5.47	5.48	6.43	17.38							103.7	2.24	1.23	1.72	2.48005	Y	N	N		46.21	52.89	49.88	63799.1	51640	0.943089	0.859	13.76	18.52		16.14
	2016.06.15	8	8	63	50	63	55	5.26	6.38	4.66	16.3							106.7	2.13	1.73	1.73	3.33619	Y	N	N		46.21	59.73	59.21	85526.7	51640	0.991294	0.918	15.76	17.13	14.87	15.92
	2016.06.22	9	9	75	61	69	77	3.08	6.5	5.21	14.79							95	1.96	1.57	2.05	3.30132	N	N	Y	Y						0.889451	0.808
	2016.06.29	10	10	57	56	58	64.3	7.46	6.92	7.07	21.45							122	1.37	1.83	1.88	2.46665	N	N	Y	Y						0.728038	0.641
			Average				63.32				16.243							102.18				2.4115					45.3071	51.9357	47.13	59215.5	40400.7	0.878207	0.8704				13.8588
			Minimum				53				14.73							95				1.11219					39.08	40.64	37.08	32240.8	26680.7	0.728038	0.641				10.9767
			Maximum				77				21.45							122				3.33619					58.18	62.6	59.21	85526.7	51640	0.991294	0.96				16.14
			Standard Deviation				7.03749				1.99297							7.80168				0.686436					6.23989	7.5575	7.89993	18733.7	9725.56	0.0878248	0.0905578				2.1305
Group SB	2016.04.20	3	1	-	-	-	77.3	3.47	1.74	3.31	8.52							80.3	2.12	1.56	1.61	2.78654	Y	N	N	Y	40.48	50.89	44.09	47532.6	34713.6	0.866378	0.9	14.11	8.41	13.55	12.0233	38.58	39.72		8.74	5.54	9.24	7.84
	2016.04.21	4	2	-	-	-	80	2.91	2.6	3.55	9.06							82.3	2.05	1.36	1.63	2.37826	Y	N	N		54.18	46.69	42.13	55774.1	39133.9	0.902335	0.921	10.05	13.51	10.53	11.3633	34.66	35.53		6.83	9.05	6.68	7.52
	2016.04.27	5	3	-	0	-	101.7	2.5	2.63	2.2	7.33							71	1.45	1.74	1.33	1.75609	Y	N	N		39.25	39.48	32.56	26404.6	18064.7	0.824721	0.915	9.45	10.82		10.135	33	27.45		6.62	6.98		6.8
	2016.06.01	6	4	-	-	-	73.7	3.56	2.48	2.43	8.47							80.3	2.24	1.23	1.72	2.48005	Y	N	N		40.13	43.17	39.6	35902.5	32498.5	0.917304	0.938	8.35	11.16		9.755
	2016.06.13	7	5	-	-	-	70	3.11	2.54	1.32	6.97							81	2.44	1.31	2.1	3.51284	Y	N	N		41.26	45.17	27.49	26812.2	10871.8	0.60859	0.869	9.87	9.09		9.48
	2016.06.13	8	6	-	-	-	87	3.15	3.04	2.05	8.24							78.3	1.48	1.28	2.11	2.09186	Y	N	N		41.38	44.51	42.53	40994.1	37080.9	0.955516	0.932	10.53	12.38	11.98	11.63
	2016.06.16	10	7	-	-	-	104.3	1.6	2.5	3.17	7.27							73	2.1	1.6	1.47	2.58485	Y	N	Y	Y	46.77	47.76	38.89	45461.9	30781.7	0.81428	0.883	10.72	9.56		10.14
	2016.06.16	10	8	-	-	-	71.7	3.06	3.46	2.8	9.32							86.3	2.05	1.37	1.5	2.20467	Y	N	N		44.53	48.12	43.55	48836.5	43225.8	0.905029	0.941	14.47	11.93	8.96	11.7867
	2016.06.22	11	9	-	-	-	91.7	2.34	3.36	2.77	8.47							77.7	2.05	1.19	2.13	2.71931	Y	N	N		32.47	45.56	41.97	32492.5	17915.3	0.921203	0.869	11.48	9.07	8.17	9.57333
	2016.07.07	13	10	-	-	-	91.7	3.78	1.87	2.81	8.46							80.7	1.7	1.09	1.78	1.72613	Y	N	N	Y	43.89	42.23	38.64	37480.2	30191.9	0.914989	0.918	10.57	11.45		11.01
			Average				84.91				8.211							79.09				2.42406					42.6511	45.358	39.145	39769.1	29447.8	0.863034	0.9086				10.6897
			Minimum				70				6.97							71				1.72613					32.47	39.48	27.49	26404.6	10871.8	0.60859	0.869				9.48
			Maximum				104.3				9.32							86.3				3.51284					54.18	50.89	44.09	55774.1	43225.8	0.955516	0.941				12.0233
			Standard Deviation				12.288				0.77781							4.42906				0.529871					5.62057	3.26077	5.29081	9730.76	10482.4	0.0997146	0.0271015				0.978413
Note - SM = switching monopolar, SB = switching bipolar, Dmx = maximum diameter of the ablative zone, Dmi = minimum diameter of the ablative zone, Dv = vertical diameter of the ablative zone, DEM = distance between electrode and ablation zone margin
