# Supplementary material for: No-touch radiofrequency ablation using multiple electrodes: An in vivo comparison study of switching monopolar versus switching bipolar modes in porcine livers
Source: PLoS One. 2017 Apr 26;12(4):e0176350. doi: 10.1371/journal.pone.0176350 (PMC5405985; doi:10.1371/journal.pone.0176350)
Supplement: S2 Table — (XLSX) [file pone.0176350.s002.xlsx]

## Sheet: Sheet1
	S2 Table. Raw data of adjacent organ injuries
		Date	Pig	Group	Organs
						Injury	Depth	Saturation	Distance between liver surface and electrode (cm)
		2016.06.22	9	SM2	Gall bladder	Y	mucosa	Y	1.265
		2016.06.22	9	SB	Stomach	N		N	1.287
		2016.06.29	10	SB	Gall bladder	N		N	1.02
		2016.06.29	12	SB	Stomach	N		N	1.099
		2016.07.07	11	SM2	Gall bladder	Y	mucosa	Y	1.238
		2016.07.07	11	SM2	Stomach	Y	proper muscle	Y	0.994
		2016.07.12	12	SM2	Small bowel	Y	proper muscle	Y	1.116
		2016.07.12	12	SM2	Small bowel	Y	submucosa	Y	1.15
		2016.07.12	12	SB	Stomach	Y	subserosa	Y	1.137
		2016.07.12	12	SB	Gall bladder	Y	mucosa	Y	1.257
		2016.07.20	13	SM2	Stomach	N		N	1.263
		2016.07.20	13	SM2	Gall bladder	N		N	1.272
		2016.07.20	13	SM2	Small bowel	Y	mucosa	Y	1158
		2016.07.20	13	SB	Biliary tract	N		N	1142
		2016.07.27	14	SM2	Stomach	Y	mucosa	Y	1.03
		2016.07.27	14	SM2	Biliary tract	Y		Y	1.048
		2016.07.27	14	SB	Gall bladder	Y	mucosa	Y	0.941
		2016.07.27	14	SB	Small bowel	N		N	1.123
		2016.08.03	15	SM2	Stomach	Y	mucosa	Y	1.35
		2016.08.03	15	SM2	Gall bladder	N		N	0.996
		2016.08.03	15	SB	Biliary tract	N		N	1.196
		2016.08.03	15	SB	Small bowel	N		N	1.035
		2016.08.11	16	SM2	Biliary tract	N		N	1.156
		2016.08.11	16	SB	Stomach	N		N	1.064
		2016.08.11	16	SB	Gall bladder	N		N	1.137
		2016.08.11	16	SB	Small bowel	N		N	1.073
		Note - SM = switching monopolar, SB = switching bipolar
